# Supplementary material for: Inflammo-immune perspective on the association of eight migraine risk factors with migraine: a multi-omics Mendelian randomization study
Source: Front Neurol. 2024 Aug 7;15:1440995. doi: 10.3389/fneur.2024.1440995 (PMC11335614; doi:10.3389/fneur.2024.1440995)
Supplement: Supplementary file 1 [file Table_1.XLSX]

## Sheet: Sheet1
Table S1. Data sources for studied phenotypes.
Phenotype	Cases	Controls	Population	Year	PMID	Data Source	Website address
Glucocorticoids use	13102	165624	East Asian	2021	34594039	NA	https://www.nature.com/articles/s41588-021-00931-x
Cigarettes smoked per day	24784	NA	European	2022	NA	Within family GWAS consortium	https://gwas.mrcieu.ac.uk/datasets/ieu-b-4826/
Alcohol dependence	10707	385885	European	2023	NA	FinnGen R10	https://r10.finngen.fi/
Depression	47696	359290	European	2023	NA	FinnGen R10	https://r11.finngen.fi/
All anxiety disorders	27664	368054	European	2023	NA	FinnGen R10	https://r12.finngen.fi/
Insomnia	4801	405229	European	2023	NA	FinnGen R10	https://r13.finngen.fi/
Sleep apnoea	43901	366484	European	2023	NA	FinnGen R10	https://r14.finngen.fi/
Obesity	23971	388084	European	2023	NA	FinnGen R10	https://r15.finngen.fi/
Circulating inflammatory proteins	14828	NA	European	2023	37563310	NA	https://pubmed.ncbi.nlm.nih.gov/37563310
Immune cells	3757	NA	European	2023	32929287	NA	https://pubmed.ncbi.nlm.nih.gov/32929287/
Migraine	20908	312803	European	2023	NA	FinnGen R10	https://r13.finngen.fi/
NA, not available
