# Supplementary material for: Inflammo-immune perspective on the association of eight migraine risk factors with migraine: a multi-omics Mendelian randomization study
Source: Front Neurol. 2024 Aug 7;15:1440995. doi: 10.3389/fneur.2024.1440995 (PMC11335614; doi:10.3389/fneur.2024.1440995)
Supplement: Supplementary file 2 [file Table_2.XLSX]

## Sheet: Sheet1
Table S2. Associations of genetic liability to eight migraine triggers with circulating inflammatory proteins and immune cells.
Exposure	Outcome	Method	Beta	SE	Pval	PFDR	OR	OR_lci95	OR_uci95
Cigarettes smoked per day	Interleukin-1-alpha levels	Inverse variance weighted	0.035	0.015	0.0170814	0.782092	1.03542	1.00622	1.06547
Cigarettes smoked per day	CUB domain-containing protein 1 levels	Inverse variance weighted	0.029	0.012	0.0171888	0.782092	1.02971	1.00521	1.0548
Obesity	TNF-related apoptosis-inducing ligand levels	Inverse variance weighted	0.064	0.03	0.0364001	0.694546	1.06563	1.00403	1.13101
Obesity	T-cell surface glycoprotein CD6 isoform levels	Inverse variance weighted	0.059	0.029	0.0443407	0.694546	1.06083	1.00149	1.12368
Alcohol dependence	SSC-A on granulocyte	Inverse variance weighted	0.154	0.049	0.00172991	0.593423	1.167	1.05953	1.28537
Alcohol dependence	CD25 on activated CD4 regulatory T cell	Inverse variance weighted	-0.139	0.046	0.00288951	0.593423	0.870499	0.794589	0.95366
Alcohol dependence	CD19 on B cell	Inverse variance weighted	0.141	0.049	0.00421439	0.593423	1.15171	1.04551	1.2687
Alcohol dependence	CD4+CD8+ T cell Absolute Count	Inverse variance weighted	0.126	0.046	0.00566737	0.593423	1.13427	1.03741	1.24018
Alcohol dependence	CD45RA on Terminally Differentiated CD8+ T cell	Inverse variance weighted	-0.137	0.049	0.00573578	0.593423	0.872397	0.791865	0.96112
Alcohol dependence	CD4 on HLA DR+ CD4+ T cell	Inverse variance weighted	0.134	0.049	0.00634745	0.593423	1.14395	1.03863	1.25994
Alcohol dependence	CD25 on activated & secreting CD4 regulatory T cell	Inverse variance weighted	-0.125	0.046	0.00724956	0.593423	0.882854	0.806104	0.966911
Alcohol dependence	CD25 on CD39+ activated CD4 regulatory T cell	Inverse variance weighted	-0.125	0.047	0.00747806	0.593423	0.882689	0.805558	0.967205
Alcohol dependence	CD4+CD8+ T cell %T cell	Inverse variance weighted	0.12	0.045	0.00793741	0.593423	1.12758	1.03192	1.23211
Alcohol dependence	CD25 on CD39+ CD4 regulatory T cell	Inverse variance weighted	-0.123	0.046	0.00812909	0.593423	0.884601	0.807813	0.968688
Alcohol dependence	CD3- lymphocyte %leukocyte	Inverse variance weighted	0.12	0.046	0.00971499	0.644722	1.12727	1.02942	1.23442
Alcohol dependence	CD24 on memory B cell	Inverse variance weighted	-0.116	0.046	0.0113732	0.691867	0.890697	0.814332	0.974224
Alcohol dependence	CD45RA on CD39+ resting CD4 regulatory T cell	Inverse variance weighted	-0.123	0.051	0.0157275	0.840255	0.884301	0.80032	0.977093
Alcohol dependence	CD25 on CD4 regulatory T cell	Inverse variance weighted	-0.117	0.049	0.0166835	0.840255	0.889999	0.808998	0.979111
Alcohol dependence	CD4+CD8+ T cell %leukocyte	Inverse variance weighted	0.107	0.045	0.0174691	0.840255	1.11344	1.01902	1.21661
Alcohol dependence	CD28 on CD45RA+ CD4+ T cell	Inverse variance weighted	0.119	0.05	0.0184166	0.840255	1.12617	1.02022	1.24312
Alcohol dependence	IgD on IgD+ CD24- B cell	Inverse variance weighted	-0.106	0.046	0.0228465	0.892316	0.899817	0.821625	0.985451
Alcohol dependence	CD38 on Plasma Blast-Plasma Cell	Inverse variance weighted	-0.101	0.044	0.0232135	0.892316	0.904234	0.828954	0.98635
Alcohol dependence	CD25 on CD39+ secreting CD4 regulatory T cell	Inverse variance weighted	-0.112	0.049	0.0232247	0.892316	0.894115	0.811744	0.984844
Alcohol dependence	CD27 on IgD+ CD24+ B cell	Inverse variance weighted	0.104	0.046	0.0254111	0.927506	1.10937	1.01286	1.21507
Alcohol dependence	CD24 on CD24+ CD27+ B cell	Inverse variance weighted	-0.098	0.045	0.0311816	0.984562	0.906523	0.829106	0.991169
Alcohol dependence	Activated & resting CD4 regulatory T cell %CD4 regulatory T cell	Inverse variance weighted	-0.094	0.044	0.0348149	0.984562	0.910663	0.83486	0.993349
Alcohol dependence	Basophil Absolute Count	Inverse variance weighted	-0.127	0.061	0.0381862	0.984562	0.881047	0.781614	0.993129
Alcohol dependence	CD24 on IgD+ CD24+ B cell	Inverse variance weighted	-0.094	0.046	0.0385823	0.984562	0.909946	0.832114	0.995057
Alcohol dependence	CD27 on CD24+ CD27+ B cell	Inverse variance weighted	0.094	0.046	0.0392011	0.984562	1.09893	1.00468	1.20203
Alcohol dependence	CD39+ secreting CD4 regulatory T cell %CD4 regulatory T cell	Inverse variance weighted	0.096	0.047	0.0404539	0.984562	1.10038	1.00417	1.20581
Alcohol dependence	CD25 on resting CD4 regulatory T cell	Inverse variance weighted	-0.095	0.047	0.0420353	0.984562	0.909062	0.829235	0.996575
Alcohol dependence	CD123 on plasmacytoid Dendritic Cell	Inverse variance weighted	0.105	0.052	0.0421321	0.984562	1.11092	1.00374	1.22954
Alcohol dependence	Secreting CD4 regulatory T cell %CD4 regulatory T cell	Inverse variance weighted	0.089	0.044	0.0426793	0.984562	1.09352	1.00295	1.19227
Alcohol dependence	CD123 on CD62L+ plasmacytoid Dendritic Cell	Inverse variance weighted	0.104	0.052	0.0452754	0.984562	1.10919	1.00218	1.22762
Alcohol dependence	SSC-A on CD4+ T cell	Inverse variance weighted	-0.096	0.048	0.0459289	0.984562	0.908883	0.827495	0.998276
Alcohol dependence	CD33+ HLA DR+ CD14dim %CD33+ HLA DR+	Inverse variance weighted	-0.12	0.061	0.0487605	0.984562	0.886866	0.787043	0.99935
Alcohol dependence	CD45 on Natural Killer	Inverse variance weighted	-0.116	0.059	0.0489691	0.984562	0.890752	0.793853	0.99948
Cigarettes smoked per day	HLA DR on CD14- CD16+ monocyte	Inverse variance weighted	-0.0880461	0.0260927	0.00073988	0.540852	0.915719	0.870065	0.963768
Cigarettes smoked per day	TCRgd T cell %lymphocyte	Inverse variance weighted	0.0793227	0.0263413	0.00260095	0.815239	1.08255	1.02808	1.13991
Cigarettes smoked per day	TCRgd T cell %T cell	Inverse variance weighted	0.076599	0.0269835	0.00452932	0.815239	1.07961	1.02399	1.13824
Cigarettes smoked per day	TCRgd T cell Absolute Count	Inverse variance weighted	0.0747074	0.0271622	0.00595199	0.815239	1.07757	1.0217	1.13649
Cigarettes smoked per day	CD28 on CD45RA+ CD4+ T cell	Inverse variance weighted	-0.0789539	0.029362	0.00716697	0.815239	0.924083	0.872403	0.978823
Cigarettes smoked per day	CCR7 on naive CD8+ T cell	Inverse variance weighted	-0.0773309	0.0289975	0.00765752	0.815239	0.925584	0.874445	0.979713
Cigarettes smoked per day	CD33dim HLA DR+ CD11b- %CD33dim HLA DR+	Inverse variance weighted	0.093239	0.0356381	0.0088895	0.815239	1.09772	1.02366	1.17714
Cigarettes smoked per day	CD25 on IgD+ CD24+ B cell	Inverse variance weighted	0.0674558	0.0257954	0.0089219	0.815239	1.06978	1.01704	1.12526
Cigarettes smoked per day	HLA DR on CD33dim HLA DR+ CD11b+	Inverse variance weighted	-0.0981481	0.0382344	0.0102579	0.815778	0.906515	0.841064	0.977059
Cigarettes smoked per day	CD28 on CD28+ CD45RA- CD8+ T cell	Inverse variance weighted	-0.0739048	0.0291232	0.0111597	0.815778	0.92876	0.87723	0.983317
Cigarettes smoked per day	HLA DR on B cell	Inverse variance weighted	-0.0711814	0.02879	0.0134195	0.859269	0.931293	0.880197	0.985355
Cigarettes smoked per day	CD25 on IgD+ CD38- B cell	Inverse variance weighted	0.0625533	0.0259358	0.0158719	0.859269	1.06455	1.01179	1.12007
Cigarettes smoked per day	Immature Myeloid-Derived Suppressor Cells Absolute Count	Inverse variance weighted	-0.0849273	0.0352761	0.0160619	0.859269	0.918579	0.857213	0.984338
Cigarettes smoked per day	CD33dim HLA DR+ CD11b+ %CD33dim HLA DR+	Inverse variance weighted	-0.0854367	0.035619	0.0164566	0.859269	0.918111	0.856201	0.984498
Cigarettes smoked per day	CD4-CD8- T cell %leukocyte	Inverse variance weighted	0.0600208	0.0253532	0.0179143	0.873024	1.06186	1.01038	1.11596
Cigarettes smoked per day	Immature Myeloid-Derived Suppressor Cells %CD33dim HLA DR- CD66b-	Inverse variance weighted	-0.0806591	0.0345054	0.0194092	0.886757	0.922508	0.862181	0.987056
Cigarettes smoked per day	CD4-CD8- Natural Killer T %lymphocyte	Inverse variance weighted	0.0602851	0.0261013	0.020907	0.899001	1.06214	1.00917	1.11789
Cigarettes smoked per day	CD4-CD8- T cell %T cell	Inverse variance weighted	0.0579483	0.0256731	0.0239982	0.921148	1.05966	1.00766	1.11435
Cigarettes smoked per day	CD4-CD8- Natural Killer T %T cell	Inverse variance weighted	0.0590118	0.0262067	0.0243362	0.921148	1.06079	1.00768	1.1167
Cigarettes smoked per day	CD4-CD8- T cell Absolute Count	Inverse variance weighted	0.0558329	0.0249445	0.0252024	0.921148	1.05742	1.00697	1.1104
Cigarettes smoked per day	CD27 on switched memory B cell	Inverse variance weighted	0.0580276	0.0261628	0.0265585	0.92449	1.05974	1.00677	1.1155
Cigarettes smoked per day	CD11c+ HLA DR++ monocyte Absolute Count	Inverse variance weighted	-0.0618435	0.0281325	0.0279279	0.927969	0.94003	0.8896	0.993319
Cigarettes smoked per day	Effector Memory CD4-CD8- T cell %T cell	Inverse variance weighted	0.0543619	0.0257162	0.034522	0.999917	1.05587	1.00397	1.11045
Cigarettes smoked per day	HLA DR on CD33dim HLA DR+ CD11b-	Inverse variance weighted	-0.0798969	0.0378001	0.0345435	0.999917	0.923211	0.857285	0.994208
Cigarettes smoked per day	CD28 on CD28+ CD4-CD8- T cell	Inverse variance weighted	-0.0609367	0.0290622	0.0360142	0.999917	0.940883	0.888786	0.996033
Cigarettes smoked per day	IgD on IgD+ B cell	Inverse variance weighted	-0.0553922	0.0264703	0.0363837	0.999917	0.946114	0.898279	0.996496
Cigarettes smoked per day	CD27 on IgD- CD38- B cell	Inverse variance weighted	0.0540082	0.0262003	0.039269	0.999917	1.05549	1.00266	1.11111
Cigarettes smoked per day	IgD on unswitched memory B cell	Inverse variance weighted	-0.0526533	0.0262408	0.0447981	0.999917	0.948709	0.901149	0.998779
Cigarettes smoked per day	CD24 on IgD- CD38- B cell	Inverse variance weighted	0.0527581	0.0262939	0.0448056	0.999917	1.05417	1.00122	1.10993
Cigarettes smoked per day	CD33- HLA DR+ Absolute Count	Inverse variance weighted	-0.0951077	0.0480774	0.0479041	0.999917	0.909275	0.827506	0.999125
Cigarettes smoked per day	CD25 on CD20- CD38- B cell	Inverse variance weighted	0.0504842	0.0257484	0.049917	0.999917	1.05178	1.00002	1.10622
Depression	CD3 on Terminally Differentiated CD4+ T cell	Inverse variance weighted	-0.577215	0.173578	0.000882964	0.645446	0.56146	0.399545	0.78899
Depression	CD3 on CD39+ CD8+ T cell	Inverse variance weighted	-0.574121	0.192185	0.00281425	0.81673	0.5632	0.38643	0.820831
Depression	CD3 on CD39+ CD4+ T cell	Inverse variance weighted	-0.497048	0.186896	0.00782596	0.81673	0.608323	0.42174	0.877453
Depression	CD3 on CD4 regulatory T cell	Inverse variance weighted	-0.499216	0.195926	0.0108348	0.81673	0.607006	0.413445	0.891187
Depression	CD3 on activated & secreting CD4 regulatory T cell	Inverse variance weighted	-0.502242	0.201615	0.012735	0.81673	0.605172	0.407625	0.898457
Depression	HLA DR+ T cell Absolute Count	Inverse variance weighted	0.384021	0.154895	0.0131667	0.81673	1.46818	1.08375	1.98897
Depression	CD3 on secreting CD4 regulatory T cell	Inverse variance weighted	-0.515976	0.212057	0.0149664	0.81673	0.596918	0.39392	0.904526
Depression	CD3 on CD28+ CD45RA- CD8+ T cell	Inverse variance weighted	-0.416382	0.172054	0.0155175	0.81673	0.659429	0.470666	0.923895
Depression	CD20 on IgD+ CD38- naive B cell	Inverse variance weighted	-0.562029	0.232748	0.0157458	0.81673	0.570051	0.361239	0.899566
Depression	CD3 on activated CD4 regulatory T cell	Inverse variance weighted	-0.454383	0.188587	0.0159781	0.81673	0.634839	0.438668	0.918739
Depression	CD33 on Granulocytic Myeloid-Derived Suppressor Cells	Inverse variance weighted	0.63193	0.263567	0.0165024	0.81673	1.88124	1.12225	3.15353
Depression	HLA DR+ CD4+ T cell Absolute Count	Inverse variance weighted	0.359509	0.154473	0.0199475	0.81673	1.43263	1.05838	1.9392
Depression	CD4 on naive CD4+ T cell	Inverse variance weighted	0.408717	0.176017	0.0202311	0.81673	1.50489	1.0658	2.12487
Depression	CD3 on resting CD4 regulatory T cell	Inverse variance weighted	-0.40213	0.173556	0.0205035	0.81673	0.668894	0.476018	0.93992
Depression	CD3 on T cell	Inverse variance weighted	-0.406441	0.175765	0.0207549	0.81673	0.666016	0.471923	0.939937
Depression	SSC-A on CD8+ T cell	Inverse variance weighted	0.348539	0.151093	0.021067	0.81673	1.417	1.05379	1.90538
Depression	CD86 on granulocyte	Inverse variance weighted	-0.408595	0.177335	0.0212176	0.81673	0.664583	0.46946	0.940805
Depression	CD127 on CD45RA+ CD4+ T cell	Inverse variance weighted	0.391937	0.173069	0.0235356	0.81673	1.47984	1.05414	2.07747
Depression	CD3 on CD4+ T cell	Inverse variance weighted	-0.390977	0.172681	0.0235643	0.81673	0.676396	0.482183	0.948833
Depression	CD3 on CD28+ CD45RA+ CD8+ T cell	Inverse variance weighted	-0.393137	0.174984	0.0246587	0.81673	0.674936	0.478976	0.951068
Depression	CD45 on Immature Myeloid-Derived Suppressor Cells	Inverse variance weighted	-0.528245	0.23559	0.0249474	0.81673	0.589639	0.371576	0.935675
Depression	CD33 on CD66b++ myeloid cell	Inverse variance weighted	0.541286	0.243923	0.0264808	0.81673	1.71822	1.06524	2.77146
Depression	CD19 on CD20- CD38- B cell	Inverse variance weighted	-0.336935	0.154927	0.0296451	0.81673	0.713956	0.526981	0.967269
Depression	CD3 on CD39+ activated CD4 regulatory T cell	Inverse variance weighted	-0.432052	0.198947	0.0298785	0.81673	0.649176	0.439557	0.958758
Depression	CD3 on CD8+ T cell	Inverse variance weighted	-0.372486	0.171732	0.0300829	0.81673	0.689019	0.492096	0.964745
Depression	CD45RA+ CD8+ T cell Absolute Count	Inverse variance weighted	0.299951	0.138748	0.0306308	0.81673	1.34979	1.0284	1.77162
Depression	CD3 on CD45RA- CD4+ T cell	Inverse variance weighted	-0.392848	0.182285	0.0311514	0.81673	0.675131	0.472307	0.965055
Depression	CD62L on CD62L+ myeloid Dendritic Cell	Inverse variance weighted	-0.356546	0.16557	0.0312838	0.81673	0.700091	0.506079	0.968479
Depression	CD3 on Central Memory CD8+ T cell	Inverse variance weighted	-0.352165	0.169352	0.0375733	0.866836	0.703164	0.504546	0.979969
Depression	CD3 on CD28+ CD4+ T cell	Inverse variance weighted	-0.351681	0.171412	0.0402024	0.866836	0.703505	0.502757	0.984411
Depression	CD3 on CD45RA+ CD4+ T cell	Inverse variance weighted	-0.355267	0.173241	0.0402952	0.866836	0.700987	0.499165	0.984408
Depression	HLA DR+ CD8+ T cell Absolute Count	Inverse variance weighted	0.321361	0.15705	0.0407337	0.866836	1.379	1.01363	1.87607
Depression	HLA DR+ CD4+ T cell %lymphocyte	Inverse variance weighted	0.290654	0.1422	0.040956	0.866836	1.3373	1.01201	1.76715
Depression	Plasmacytoid Dendritic Cell Absolute Count	Inverse variance weighted	0.313129	0.153445	0.0412853	0.866836	1.3677	1.01245	1.84759
Depression	CD25 on CD39+ activated CD4 regulatory T cell	Inverse variance weighted	-0.326331	0.160532	0.042071	0.866836	0.721566	0.526779	0.988379
Depression	CD3 on CD39+ secreting CD4 regulatory T cell	Inverse variance weighted	-0.3832	0.189324	0.0429656	0.866836	0.681677	0.470352	0.987948
Depression	HLA DR+ T cell%lymphocyte	Inverse variance weighted	0.311231	0.154436	0.0438754	0.866836	1.36511	1.00857	1.84767
Depression	CD3 on Naive CD4+ T cell	Inverse variance weighted	-0.341197	0.173157	0.0487869	0.938506	0.710919	0.506321	0.998192
All anxiety disorders	CD45RA- CD4+ T cell Absolute Count	Inverse variance weighted	0.972899	0.274782	0.000399195	0.290614	2.6456	1.54392	4.5334
All anxiety disorders	Effector Memory CD4+ T cell Absolute Count	Inverse variance weighted	0.866732	0.271255	0.00139703	0.384801	2.37912	1.39804	4.04869
All anxiety disorders	CD8dim T cell Absolute Count	Inverse variance weighted	0.793386	0.251369	0.00159805	0.384801	2.21087	1.35081	3.61854
All anxiety disorders	Monocytic Myeloid-Derived Suppressor Cells Absolute Count	Inverse variance weighted	1.05002	0.343206	0.0022174	0.384801	2.85772	1.4584	5.59968
All anxiety disorders	SSC-A on granulocyte	Inverse variance weighted	0.825939	0.274719	0.00264287	0.384801	2.28402	1.33308	3.91333
All anxiety disorders	T cell Absolute Count	Inverse variance weighted	0.717562	0.255689	0.00501006	0.419222	2.04943	1.24161	3.38283
All anxiety disorders	T cell %leukocyte	Inverse variance weighted	0.699134	0.252601	0.00564458	0.419222	2.01201	1.22634	3.30102
All anxiety disorders	CD4 on HLA DR+ CD4+ T cell	Inverse variance weighted	-0.748508	0.272967	0.00610438	0.419222	0.473072	0.277059	0.807758
All anxiety disorders	CD8 on CD8+ T cell	Inverse variance weighted	-0.746055	0.272159	0.0061206	0.419222	0.474234	0.27818	0.80846
All anxiety disorders	IgD- CD38+ B cell Absolute Count	Inverse variance weighted	0.706233	0.26287	0.00721777	0.419222	2.02634	1.21047	3.39213
All anxiety disorders	CD8 on Central Memory CD8+ T cell	Inverse variance weighted	-0.744334	0.281586	0.00820863	0.419222	0.47505	0.273558	0.824955
All anxiety disorders	Central Memory CD4+ T cell Absolute Count	Inverse variance weighted	0.69567	0.265134	0.00869441	0.419222	2.00505	1.19245	3.37142
All anxiety disorders	Granulocyte %leukocyte	Inverse variance weighted	-0.687764	0.262654	0.00883131	0.419222	0.502699	0.300422	0.84117
All anxiety disorders	CD8 on Effector Memory CD8+ T cell	Inverse variance weighted	-0.736802	0.281422	0.00884104	0.419222	0.478642	0.275715	0.830925
All anxiety disorders	CD4 on CD39+ activated CD4 regulatory T cell	Inverse variance weighted	-0.831057	0.318078	0.00898173	0.419222	0.435589	0.23352	0.812512
All anxiety disorders	CD62L- myeloid Dendritic Cell Absolute Count	Inverse variance weighted	0.716628	0.2752	0.00921366	0.419222	2.04752	1.19391	3.51142
All anxiety disorders	Lymphocyte %leukocyte	Inverse variance weighted	0.665723	0.260092	0.0104802	0.434421	1.9459	1.16876	3.23977
All anxiety disorders	CCR2 on CD62L+ myeloid Dendritic Cell	Inverse variance weighted	0.729789	0.286079	0.0107412	0.434421	2.07464	1.18421	3.63462
All anxiety disorders	CD20- B cell Absolute Count	Inverse variance weighted	0.637204	0.252353	0.0115683	0.443248	1.89119	1.15326	3.10129
All anxiety disorders	CD25 on IgD+ CD38dim B cell	Inverse variance weighted	-0.634282	0.256251	0.0133147	0.453254	0.530316	0.32093	0.876315
All anxiety disorders	Lymphocyte Absolute Count	Inverse variance weighted	0.636039	0.259872	0.0143848	0.453254	1.88898	1.13506	3.14366
All anxiety disorders	CD25 on B cell	Inverse variance weighted	-0.625491	0.255671	0.0144262	0.453254	0.534999	0.324132	0.883047
All anxiety disorders	CD4+ T cell Absolute Count	Inverse variance weighted	0.633132	0.259115	0.0145481	0.453254	1.8835	1.13345	3.12989
All anxiety disorders	Myeloid Dendritic Cell Absolute Count	Inverse variance weighted	0.644127	0.26622	0.0155407	0.453254	1.90432	1.13013	3.20887
All anxiety disorders	IgD- CD38+ B cell %lymphocyte	Inverse variance weighted	0.605016	0.250114	0.015565	0.453254	1.83128	1.12164	2.9899
All anxiety disorders	CD25 on IgD+ B cell	Inverse variance weighted	-0.608212	0.255618	0.017342	0.461148	0.544323	0.329815	0.898346
All anxiety disorders	CD86+ myeloid Dendritic Cell Absolute Count	Inverse variance weighted	0.649247	0.274987	0.0182252	0.461148	1.9141	1.11658	3.28124
All anxiety disorders	HLA DR on B cell	Inverse variance weighted	-0.74884	0.319955	0.0192602	0.461148	0.472915	0.252599	0.885388
All anxiety disorders	CD25 on IgD+ CD24- B cell	Inverse variance weighted	-0.59205	0.254577	0.0200388	0.461148	0.553192	0.335873	0.911122
All anxiety disorders	CD28+ CD45RA+ CD8dim T cell %CD8dim T cell	Inverse variance weighted	-0.59996	0.258411	0.0202475	0.461148	0.548834	0.330733	0.910761
All anxiety disorders	Myeloid Dendritic Cell %Dendritic Cell	Inverse variance weighted	0.624808	0.27036	0.0208319	0.461148	1.86789	1.09955	3.17312
All anxiety disorders	CD4 on CD39+ secreting CD4 regulatory T cell	Inverse variance weighted	-0.642687	0.27906	0.0212764	0.461148	0.525878	0.30433	0.90871
All anxiety disorders	CD28+ CD45RA- CD8dim T cell Absolute Count	Inverse variance weighted	0.546976	0.237971	0.0215335	0.461148	1.72802	1.08389	2.75495
All anxiety disorders	CD62L- myeloid Dendritic Cell %Dendritic Cell	Inverse variance weighted	0.622324	0.27076	0.0215371	0.461148	1.86325	1.09596	3.16773
All anxiety disorders	IgD- CD38+ B cell %B cell	Inverse variance weighted	0.569018	0.249193	0.0224045	0.466013	1.76653	1.08394	2.87898
All anxiety disorders	TCRgd T cell Absolute Count	Inverse variance weighted	0.675912	0.300721	0.0245993	0.497453	1.96582	1.09035	3.54425
All anxiety disorders	CD25++ CD45RA+ CD4 not regulatory T cell %CD4+ T cell	Inverse variance weighted	-0.589593	0.267025	0.0272441	0.501704	0.554553	0.328584	0.935922
All anxiety disorders	CD4 on secreting CD4 regulatory T cell	Inverse variance weighted	-0.79232	0.360824	0.0281017	0.501704	0.452793	0.223234	0.918416
All anxiety disorders	CD4 on activated CD4 regulatory T cell	Inverse variance weighted	-0.900038	0.410586	0.0283735	0.501704	0.406554	0.181811	0.909109
All anxiety disorders	Dendritic Cell Absolute Count	Inverse variance weighted	0.57617	0.264486	0.0293723	0.501704	1.77921	1.05948	2.98787
All anxiety disorders	CD45 on granulocyte	Inverse variance weighted	0.595913	0.2736	0.0294026	0.501704	1.81469	1.06147	3.10238
All anxiety disorders	Immature Myeloid-Derived Suppressor Cells Absolute Count	Inverse variance weighted	0.747024	0.345302	0.0305111	0.501704	2.11071	1.07276	4.15294
All anxiety disorders	CD28- CD8dim T cell Absolute Count	Inverse variance weighted	0.707005	0.327314	0.0307709	0.501704	2.02791	1.06766	3.8518
All anxiety disorders	CD28+ CD45RA+ CD8+ T cell %CD8+ T cell	Inverse variance weighted	-0.51147	0.236866	0.0308249	0.501704	0.599614	0.376918	0.953884
All anxiety disorders	CD11c on granulocyte	Inverse variance weighted	0.619777	0.287344	0.031012	0.501704	1.85851	1.05822	3.26406
All anxiety disorders	CD62L- Dendritic Cell Absolute Count	Inverse variance weighted	0.571543	0.267156	0.0324061	0.510031	1.771	1.04908	2.98969
All anxiety disorders	CD8dim Natural Killer T Absolute Count	Inverse variance weighted	0.734005	0.345272	0.0335135	0.510031	2.08341	1.05894	4.09898
All anxiety disorders	CD25 on naive-mature B cell	Inverse variance weighted	-0.542817	0.256573	0.034375	0.510031	0.581109	0.351446	0.960852
All anxiety disorders	CD25 on IgD+ CD38- B cell	Inverse variance weighted	-0.535198	0.253442	0.0347109	0.510031	0.585554	0.356314	0.962279
All anxiety disorders	CD33+ HLA DR+ CD14dim Absolute Count	Inverse variance weighted	0.713793	0.338609	0.0350296	0.510031	2.04172	1.0514	3.96484
All anxiety disorders	CD25 on memory B cell	Inverse variance weighted	-0.521532	0.250843	0.0376063	0.52889	0.593611	0.363061	0.970562
All anxiety disorders	Secreting CD4 regulatory T cell Absolute Count	Inverse variance weighted	0.567324	0.273112	0.0377779	0.52889	1.76354	1.03254	3.01206
All anxiety disorders	CD86+ myeloid Dendritic Cell %Dendritic Cell	Inverse variance weighted	0.563537	0.27511	0.0405206	0.543252	1.75687	1.02462	3.01245
All anxiety disorders	CD62L- CD86+ myeloid Dendritic Cell Absolute Count	Inverse variance weighted	0.564393	0.275809	0.0407253	0.543252	1.75838	1.02409	3.01916
All anxiety disorders	CD25 on transitional B cell	Inverse variance weighted	-0.511271	0.252195	0.0426333	0.543252	0.599733	0.365835	0.983174
All anxiety disorders	CD4 on activated & secreting CD4 regulatory T cell	Inverse variance weighted	-0.871536	0.430018	0.0426885	0.543252	0.418308	0.180077	0.971706
All anxiety disorders	CD25++ CD45RA+ CD4 not regulatory T cell %T cell	Inverse variance weighted	-0.540041	0.266903	0.0430362	0.543252	0.582724	0.345359	0.983232
All anxiety disorders	CD8dim T cell %leukocyte	Inverse variance weighted	0.525699	0.26012	0.043281	0.543252	1.69164	1.01599	2.81661
All anxiety disorders	Plasma Blast-Plasma Cell Absolute Count	Inverse variance weighted	0.590471	0.293343	0.0441251	0.544459	1.80484	1.01564	3.20728
All anxiety disorders	Secreting CD4 regulatory T cell %CD4 regulatory T cell	Inverse variance weighted	0.50202	0.251788	0.0461714	0.560168	1.65206	1.00855	2.70614
All anxiety disorders	CD3 on CD28- CD8+ T cell	Inverse variance weighted	-0.557704	0.280695	0.0469372	0.560168	0.572522	0.330262	0.992487
All anxiety disorders	CD25 on CD45RA+ CD4 not regulatory T cell	Inverse variance weighted	-0.557598	0.282879	0.0487066	0.57191	0.572583	0.328887	0.996851
Sleep apnoea	CD25++ CD45RA- CD4 not regulatory T cell Absolute Count	Inverse variance weighted	-0.56123	0.15134	0.000208563	0.152459	0.570507	0.42407	0.76751
Sleep apnoea	CD25++ CD4+ T cell Absolute Count	Inverse variance weighted	-0.503054	0.150458	0.000827307	0.234586	0.604681	0.450251	0.812079
Sleep apnoea	CD33 on CD33+ HLA DR+ CD14dim	Inverse variance weighted	-0.703989	0.215389	0.00108138	0.234586	0.494609	0.324279	0.754405
Sleep apnoea	CD33 on CD33+ HLA DR+	Inverse variance weighted	-0.689759	0.21488	0.00132748	0.234586	0.501697	0.329254	0.764454
Sleep apnoea	CD33 on CD33+ HLA DR+ CD14-	Inverse variance weighted	-0.678617	0.215087	0.00160456	0.234586	0.507318	0.332808	0.773333
Sleep apnoea	CD25++ CD45RA- CD4 not regulatory T cell %T cell	Inverse variance weighted	-0.496846	0.163324	0.00234937	0.286231	0.608447	0.441772	0.838004
Sleep apnoea	CD39+ activated CD4 regulatory T cell Absolute Count	Inverse variance weighted	-0.449831	0.150933	0.00287926	0.293374	0.637736	0.474422	0.85727
Sleep apnoea	Activated CD4 regulatory T cell Absolute Count	Inverse variance weighted	-0.484896	0.164549	0.00321065	0.293374	0.615761	0.446011	0.850118
Sleep apnoea	CD25++ CD4+ T cell %T cell	Inverse variance weighted	-0.450932	0.156062	0.0038593	0.313461	0.637034	0.469159	0.864979
Sleep apnoea	CD25++ CD45RA- CD4 not regulatory T cell %CD4+ T cell	Inverse variance weighted	-0.450792	0.159034	0.00458874	0.335437	0.637123	0.4665	0.870153
Sleep apnoea	CCR2 on CD14- CD16-	Inverse variance weighted	0.392441	0.140407	0.00518961	0.344873	1.48059	1.12439	1.94963
Sleep apnoea	CD14+ CD16- monocyte Absolute Count	Inverse variance weighted	-0.37664	0.140812	0.00747792	0.442954	0.686163	0.520674	0.90425
Sleep apnoea	Activated & secreting CD4 regulatory T cell Absolute Count	Inverse variance weighted	-0.400924	0.151778	0.00825354	0.442954	0.669701	0.497376	0.901731
Sleep apnoea	CD33 on Immature Myeloid-Derived Suppressor Cells	Inverse variance weighted	-0.567678	0.215667	0.00848338	0.442954	0.56684	0.371434	0.865047
Sleep apnoea	CD4 regulatory T cell Absolute Count	Inverse variance weighted	-0.375488	0.147204	0.0107479	0.479983	0.686954	0.514784	0.916707
Sleep apnoea	CD28 on CD28+ CD45RA+ CD8+ T cell	Inverse variance weighted	-0.405801	0.159804	0.0111053	0.479983	0.666443	0.487231	0.911571
Sleep apnoea	CD25++ CD4+ T cell %CD4+ T cell	Inverse variance weighted	-0.404487	0.160334	0.0116432	0.479983	0.667319	0.487366	0.913719
Sleep apnoea	CD11c+ CD62L- monocyte %monocyte	Inverse variance weighted	0.38684	0.155001	0.0125702	0.479983	1.47232	1.08658	1.995
Sleep apnoea	CD33 on basophil	Inverse variance weighted	-0.535138	0.215481	0.0130114	0.479983	0.585588	0.383858	0.893334
Sleep apnoea	BAFF-R on IgD+ CD38- B cell	Inverse variance weighted	0.401035	0.162263	0.0134541	0.479983	1.49337	1.08654	2.05252
Sleep apnoea	SSC-A on Natural Killer T	Inverse variance weighted	-0.379011	0.1539	0.0137888	0.479983	0.684538	0.506286	0.925549
Sleep apnoea	CD11c+ monocyte %monocyte	Inverse variance weighted	0.371545	0.152744	0.0149966	0.483441	1.44997	1.07483	1.95604
Sleep apnoea	CD33 on CD33dim HLA DR+ CD11b+	Inverse variance weighted	-0.575962	0.23833	0.015664	0.483441	0.562164	0.352365	0.896879
Sleep apnoea	Monocyte Absolute Count	Inverse variance weighted	-0.336889	0.140884	0.0167914	0.483441	0.713988	0.541711	0.941053
Sleep apnoea	CD28 on CD4+ T cell	Inverse variance weighted	-0.374693	0.157112	0.0170847	0.483441	0.6875	0.505285	0.935426
Sleep apnoea	CD33 on CD33dim HLA DR-	Inverse variance weighted	-0.510425	0.215314	0.0177589	0.483441	0.600241	0.393592	0.915386
Sleep apnoea	CD127 on T cell	Inverse variance weighted	-0.366112	0.154618	0.0178918	0.483441	0.693425	0.512137	0.938886
Sleep apnoea	CD27 on Plasma Blast-Plasma Cell	Inverse variance weighted	-0.323118	0.138963	0.0200609	0.483441	0.723888	0.551294	0.950516
Sleep apnoea	CD25 on CD4+ T cell	Inverse variance weighted	-0.35792	0.154669	0.0206625	0.483441	0.699129	0.516298	0.946705
Sleep apnoea	BAFF-R on IgD- CD27- B cell	Inverse variance weighted	0.37613	0.164953	0.0225942	0.483441	1.45664	1.05424	2.01262
Sleep apnoea	CD33 on CD33dim HLA DR+ CD11b-	Inverse variance weighted	-0.524534	0.231077	0.0232107	0.483441	0.591831	0.376271	0.930882
Sleep apnoea	CD25++ CD8+ T cell %CD8+ T cell	Inverse variance weighted	-0.350762	0.156119	0.0246556	0.483441	0.704152	0.518531	0.956219
Sleep apnoea	CD27 on T cell	Inverse variance weighted	0.525806	0.234132	0.0247189	0.483441	1.69182	1.0692	2.67702
Sleep apnoea	CD19 on IgD+ CD38- naive B cell	Inverse variance weighted	0.488356	0.21791	0.0250201	0.483441	1.62963	1.06317	2.49792
Sleep apnoea	Secreting CD4 regulatory T cell Absolute Count	Inverse variance weighted	-0.338904	0.151847	0.0256225	0.483441	0.712551	0.529129	0.959556
Sleep apnoea	Activated & resting CD4 regulatory T cell Absolute Count	Inverse variance weighted	-0.361261	0.162476	0.0261843	0.483441	0.696797	0.506761	0.958096
Sleep apnoea	Central Memory CD4+ T cell Absolute Count	Inverse variance weighted	-0.326529	0.147638	0.0269884	0.483441	0.721423	0.540154	0.963523
Sleep apnoea	CD127 on CD28+ CD45RA+ CD8+ T cell	Inverse variance weighted	-0.341769	0.155019	0.0274758	0.483441	0.710512	0.524344	0.962779
Sleep apnoea	CD25 on CD45RA+ CD4 not regulatory T cell	Inverse variance weighted	-0.307193	0.139646	0.0278212	0.483441	0.735509	0.559396	0.967068
Sleep apnoea	CD19 on naive-mature B cell	Inverse variance weighted	0.308139	0.140635	0.0284474	0.483441	1.36089	1.03303	1.79281
Sleep apnoea	CD28 on CD28+ CD4+ T cell	Inverse variance weighted	-0.342038	0.157035	0.0293982	0.483441	0.710321	0.522137	0.96633
Sleep apnoea	Leukocyte Absolute Count	Inverse variance weighted	-0.308245	0.141753	0.0296662	0.483441	0.734735	0.556504	0.970049
Sleep apnoea	CD62L- monocyte %monocyte	Inverse variance weighted	0.340394	0.156717	0.0298535	0.483441	1.4055	1.03379	1.91087
Sleep apnoea	CD28- CD25++ CD8+ T cell %CD8+ T cell	Inverse variance weighted	-0.300711	0.13856	0.0299879	0.483441	0.740292	0.564233	0.971288
Sleep apnoea	FSC-A on myeloid Dendritic Cell	Inverse variance weighted	-0.345326	0.159384	0.0302635	0.483441	0.70799	0.518032	0.967604
Sleep apnoea	B cell Absolute Count	Inverse variance weighted	-0.305449	0.14158	0.0309722	0.483441	0.736792	0.558251	0.972435
Sleep apnoea	CD28+ CD45RA+ CD8+ T cell %T cell	Inverse variance weighted	0.221021	0.102514	0.0310831	0.483441	1.24735	1.0203	1.52493
Sleep apnoea	Activated CD4 regulatory T cell %CD4+ T cell	Inverse variance weighted	-0.353963	0.165696	0.0326614	0.492822	0.701901	0.507262	0.971223
Sleep apnoea	HVEM on Central Memory CD4+ T cell	Inverse variance weighted	-0.492144	0.231545	0.0335466	0.492822	0.611314	0.388302	0.962409
Sleep apnoea	CD16-CD56 on Natural Killer T	Inverse variance weighted	-0.327113	0.154267	0.0339694	0.492822	0.721002	0.532871	0.975554
Sleep apnoea	HLA DR on Dendritic Cell	Inverse variance weighted	-0.336582	0.159486	0.0348229	0.492822	0.714208	0.522477	0.976297
Sleep apnoea	CD127 on CD4+ T cell	Inverse variance weighted	-0.333094	0.158037	0.0350571	0.492822	0.716703	0.525794	0.976929
Sleep apnoea	BAFF-R on IgD- CD24- B cell	Inverse variance weighted	0.364662	0.174411	0.0365446	0.504039	1.44003	1.02308	2.0269
Sleep apnoea	CD33 on Monocytic Myeloid-Derived Suppressor Cells	Inverse variance weighted	-0.446067	0.215717	0.0386556	0.523282	0.640141	0.419424	0.977007
Sleep apnoea	CD25 on CD28+ CD4+ T cell	Inverse variance weighted	-0.308805	0.150712	0.0404647	0.52333	0.734324	0.546512	0.98668
Sleep apnoea	BAFF-R on B cell	Inverse variance weighted	0.33894	0.166145	0.0413483	0.52333	1.40346	1.01338	1.94368
Sleep apnoea	CD33 on CD14+ monocyte	Inverse variance weighted	-0.42695	0.209759	0.0418078	0.52333	0.652496	0.432541	0.984303
Sleep apnoea	CD28 on CD28+ CD45RA- CD8+ T cell	Inverse variance weighted	-0.319601	0.15779	0.0428184	0.52333	0.726439	0.533194	0.989721
Sleep apnoea	BAFF-R on unswitched memory B cell	Inverse variance weighted	0.3456	0.170965	0.0432312	0.52333	1.41284	1.01056	1.97524
Sleep apnoea	CD39+ secreting CD4 regulatory T cell Absolute Count	Inverse variance weighted	-0.308383	0.152948	0.0437731	0.52333	0.734634	0.544351	0.991432
Sleep apnoea	BAFF-R on memory B cell	Inverse variance weighted	0.34921	0.173441	0.0440703	0.52333	1.41795	1.00931	1.99203
Sleep apnoea	CD33 on CD66b++ myeloid cell	Inverse variance weighted	-0.446381	0.222263	0.0446059	0.52333	0.63994	0.413948	0.989311
Sleep apnoea	CD25++ CD8+ T cell Absolute Count	Inverse variance weighted	-0.305791	0.153265	0.0460229	0.52333	0.73654	0.545425	0.994622
Sleep apnoea	CD4 regulatory T cell %T cell	Inverse variance weighted	-0.302137	0.15194	0.0467535	0.52333	0.739237	0.548845	0.995675
Sleep apnoea	Granulocyte Absolute Count	Inverse variance weighted	-0.289796	0.145778	0.046819	0.52333	0.748416	0.562412	0.995936
Sleep apnoea	CD24 on IgD+ CD38- B cell	Inverse variance weighted	0.28515	0.143721	0.0472501	0.52333	1.32996	1.00346	1.7627
Sleep apnoea	BAFF-R on IgD+ B cell	Inverse variance weighted	0.3287	0.166339	0.0481445	0.523425	1.38916	1.00268	1.92461
Sleep apnoea	BAFF-R on IgD+ CD24- B cell	Inverse variance weighted	0.329748	0.16823	0.0499834	0.523425	1.39062	1.00002	1.93378
Sleep apnoea	CD11b on Granulocytic Myeloid-Derived Suppressor Cells	Inverse variance weighted	0.461486	0.235443	0.0499871	0.523425	1.58643	1.00002	2.51671
Obesity	IgD on IgD+ CD38+ B cell	Inverse variance weighted	0.184573	0.061001	0.00248028	0.705033	1.2027	1.06717	1.35545
Obesity	CD20 on CD20- CD38- B cell	Inverse variance weighted	-0.185833	0.0627917	0.00308114	0.705033	0.830412	0.73425	0.939167
Obesity	IgD on IgD+ CD38dim B cell	Inverse variance weighted	0.175016	0.0617953	0.00462297	0.705033	1.19127	1.05538	1.34465
Obesity	HVEM on naive CD8+ T cell	Inverse variance weighted	-0.273796	0.110179	0.0129548	0.705033	0.760487	0.612782	0.943796
Obesity	HLA DR on CD33dim HLA DR+ CD11b+	Inverse variance weighted	-0.238022	0.0972774	0.0144114	0.705033	0.788185	0.651364	0.953745
Obesity	FSC-A on monocyte	Inverse variance weighted	-0.164178	0.0681894	0.0160544	0.705033	0.848591	0.742428	0.969934
Obesity	CD20 on IgD+ CD38- naive B cell	Inverse variance weighted	0.208717	0.087592	0.01718	0.705033	1.2321	1.03773	1.46287
Obesity	FSC-A on plasmacytoid Dendritic Cell	Inverse variance weighted	-0.160411	0.0674134	0.0173357	0.705033	0.851794	0.746365	0.972116
Obesity	IgD on transitional B cell	Inverse variance weighted	0.145049	0.0611503	0.0176916	0.705033	1.1561	1.02551	1.30331
Obesity	CD20 on IgD+ CD38dim B cell	Inverse variance weighted	0.142572	0.0605667	0.0185743	0.705033	1.15324	1.02415	1.2986
Obesity	Switched memory B cell %lymphocyte	Inverse variance weighted	-0.148989	0.063306	0.0185986	0.705033	0.861578	0.76104	0.975398
Obesity	CD8dim Natural Killer T %T cell	Inverse variance weighted	-0.149887	0.0638558	0.0189115	0.705033	0.860805	0.759538	0.975574
Obesity	CD20 on unswitched memory B cell	Inverse variance weighted	0.141703	0.0604963	0.0191627	0.705033	1.15223	1.0234	1.29729
Obesity	Switched memory B cell Absolute Count	Inverse variance weighted	-0.14652	0.0633177	0.0206655	0.705033	0.863709	0.762904	0.977832
Obesity	CD8dim Natural Killer T %lymphocyte	Inverse variance weighted	-0.146504	0.063345	0.0207339	0.705033	0.863722	0.762876	0.9779
Obesity	CD8dim Natural Killer T Absolute Count	Inverse variance weighted	-0.149101	0.0645905	0.020977	0.705033	0.861483	0.759042	0.977748
Obesity	CD20 on memory B cell	Inverse variance weighted	0.147521	0.0639969	0.0211598	0.705033	1.15896	1.02233	1.31384
Obesity	CD20 on naive-mature B cell	Inverse variance weighted	0.139662	0.060613	0.0212134	0.705033	1.14989	1.02108	1.29494
Obesity	CD25 on IgD+ CD38+ B cell	Inverse variance weighted	0.13769	0.0601931	0.0221685	0.705033	1.14762	1.01991	1.29132
Obesity	CD24+ CD27+ B cell %lymphocyte	Inverse variance weighted	-0.140701	0.061765	0.0227264	0.705033	0.868749	0.769695	0.98055
Obesity	CD20 on IgD+ B cell	Inverse variance weighted	0.13789	0.0606423	0.022977	0.705033	1.14785	1.01921	1.29272
Obesity	CD20 on B cell	Inverse variance weighted	0.136611	0.0607374	0.0244991	0.705033	1.14638	1.01772	1.29131
Obesity	HVEM on naive CD4+ T cell	Inverse variance weighted	-0.232178	0.104521	0.026327	0.705033	0.792805	0.645946	0.973053
Obesity	HLA DR on CD33+ HLA DR+ CD14dim	Inverse variance weighted	-0.200635	0.0906286	0.0268412	0.705033	0.818211	0.685047	0.977259
Obesity	CD24+ CD27+ B cell Absolute Count	Inverse variance weighted	-0.141553	0.0640179	0.0270251	0.705033	0.868009	0.765651	0.98405
Obesity	Naive CD4-CD8- T cell Absolute Count	Inverse variance weighted	0.115021	0.0521986	0.0275574	0.705033	1.1219	1.01279	1.24275
Obesity	IgD on IgD+ B cell	Inverse variance weighted	0.137548	0.06263	0.0280772	0.705033	1.14746	1.0149	1.29732
Obesity	B cell %CD3- lymphocyte	Inverse variance weighted	-0.131265	0.0600605	0.0288484	0.705033	0.876985	0.779592	0.986545
Obesity	FSC-A on myeloid Dendritic Cell	Inverse variance weighted	-0.152901	0.0699937	0.0289261	0.705033	0.858215	0.748198	0.98441
Obesity	CD20 on IgD+ CD38- unswitched memory B cell	Inverse variance weighted	0.181586	0.0834555	0.0295669	0.705033	1.19912	1.01818	1.41221
Obesity	IgD on IgD+ CD24- B cell	Inverse variance weighted	0.13355	0.0615035	0.0298988	0.705033	1.14288	1.01309	1.2893
Obesity	B cell %lymphocyte	Inverse variance weighted	-0.129418	0.0620834	0.0371067	0.782557	0.878606	0.777943	0.992295
Obesity	IgD+ CD24- B cell %B cell	Inverse variance weighted	0.139729	0.0671819	0.0375384	0.782557	1.14996	1.00808	1.31181
Obesity	CD20 on IgD+ CD24- B cell	Inverse variance weighted	0.124198	0.0606026	0.0404249	0.782557	1.13224	1.00543	1.27504
Obesity	Memory B cell %lymphocyte	Inverse variance weighted	-0.126641	0.0619723	0.0410022	0.782557	0.88105	0.780277	0.994838
Obesity	HVEM on Central Memory CD4+ T cell	Inverse variance weighted	-0.202746	0.0995617	0.0417119	0.782557	0.816486	0.671738	0.992424
Obesity	IgD- CD38dim B cell Absolute Count	Inverse variance weighted	-0.124699	0.0619947	0.0442781	0.782557	0.882762	0.781759	0.996816
Obesity	CD33 on Immature Myeloid-Derived Suppressor Cells	Inverse variance weighted	-0.189894	0.0944748	0.0444314	0.782557	0.827047	0.687245	0.995288
Obesity	SSC-A on plasmacytoid Dendritic Cell	Inverse variance weighted	-0.152753	0.0767071	0.0464394	0.782557	0.858342	0.738526	0.997596
OR,odds ratio; Pval,P value; CI,confidence interval
