# Supplementary material for: Inflammo-immune perspective on the association of eight migraine risk factors with migraine: a multi-omics Mendelian randomization study
Source: Front Neurol. 2024 Aug 7;15:1440995. doi: 10.3389/fneur.2024.1440995 (PMC11335614; doi:10.3389/fneur.2024.1440995)
Supplement: Supplementary file 3 [file Table_3.XLSX]

## Sheet: Sheet1
Table S3. Associations of circulating inflammatory proteins and immune cells with the risk of migraine.
Exposure	Outcome	Method	Beta	SE	Pval	PFDR	OR	OR_lci95	OR_uci95
T-cell surface glycoprotein CD6 isoform levels	Migraine	Inverse variance weighted	0.0780701	0.0207768	0.000171583	0.0106382	1.0812	1.03805	1.12614
CUB domain-containing protein 1 levels	Migraine	Inverse variance weighted	0.0983397	0.0324781	0.0024628	0.0763469	1.10334	1.03529	1.17586
beta-nerve growth factor levels	Migraine	Inverse variance weighted	0.277649	0.0963769	0.00396582	0.0819604	1.32002	1.09281	1.59448
C-C motif chemokine 19 levels	Migraine	Inverse variance weighted	-0.082199	0.0296983	0.00564356	0.0874751	0.921089	0.869004	0.976295
Tumor necrosis factor ligand superfamily member 12 levels	Migraine	Inverse variance weighted	-0.103297	0.0428007	0.0158029	0.175423	0.901859	0.829289	0.98078
Oncostatin-M levels	Migraine	Inverse variance weighted	0.164583	0.0692722	0.0175067	0.175423	1.1789	1.02923	1.35034
Sulfotransferase 1A1 levels	Migraine	Inverse variance weighted	0.0925756	0.0397319	0.0198059	0.175423	1.097	1.01481	1.18584
T-cell surface glycoprotein CD5 levels	Migraine	Inverse variance weighted	0.0865471	0.042468	0.041556	0.310359	1.0904	1.00332	1.18505
Fibroblast growth factor 5 levels	Migraine	Inverse variance weighted	0.0404886	0.0202022	0.0450521	0.310359	1.04132	1.00089	1.08338
CD8 on Effector Memory CD8+ T cell	Migraine	Inverse variance weighted	-0.0896203	0.0236323	0.000149269	0.0685144	0.914278	0.872895	0.957623
CD8 on Terminally Differentiated CD8+ T cell	Migraine	Inverse variance weighted	-0.0918837	0.0270583	0.000684368	0.157063	0.912211	0.865093	0.961896
HLA DR on CD33+ HLA DR+ CD14dim	Migraine	Inverse variance weighted	0.0638943	0.0206531	0.00197686	0.302459	1.06598	1.02369	1.11002
CD8 on Central Memory CD8+ T cell	Migraine	Inverse variance weighted	-0.0964485	0.0326181	0.00310745	0.35658	0.908057	0.85182	0.968006
HLA DR on CD33+ HLA DR+ CD14-	Migraine	Inverse variance weighted	0.051202	0.0185524	0.00578262	0.459556	1.05254	1.01495	1.09151
CD4 on HLA DR+ CD4+ T cell	Migraine	Inverse variance weighted	0.124262	0.0452293	0.00600727	0.459556	1.13231	1.03625	1.23728
CD8 on Natural Killer T	Migraine	Inverse variance weighted	-0.103498	0.0431948	0.0165723	0.96214	0.901678	0.828483	0.981341
IgD+ CD38- B cell %B cell	Migraine	Inverse variance weighted	0.167834	0.0701726	0.0167693	0.96214	1.18274	1.03076	1.35713
CD19 on switched memory B cell	Migraine	Inverse variance weighted	0.131215	0.059654	0.0278348	0.995884	1.14021	1.0144	1.28164
CD28+ CD45RA+ CD8dim T cell Absolute Count	Migraine	Inverse variance weighted	-0.021496	0.0101039	0.0333798	0.995884	0.978733	0.959542	0.998309
CD8 on HLA DR+ CD8+ T cell	Migraine	Inverse variance weighted	-0.0913684	0.043536	0.0358445	0.995884	0.912681	0.838032	0.99398
CD39 on granulocyte	Migraine	Inverse variance weighted	0.121809	0.0603661	0.0436078	0.995884	1.12954	1.0035	1.27141
SSC-A on granulocyte	Migraine	Inverse variance weighted	0.0664055	0.0329751	0.0440297	0.995884	1.06866	1.00178	1.14001
CD45RA- CD4+ T cell Absolute Count	Migraine	Inverse variance weighted	0.0769745	0.0389113	0.0479058	0.995884	1.08001	1.00071	1.16561
OR,odds ratio; Pval,P value; CI,confidence interval
