# Supplementary material for: Inflammo-immune perspective on the association of eight migraine risk factors with migraine: a multi-omics Mendelian randomization study
Source: Front Neurol. 2024 Aug 7;15:1440995. doi: 10.3389/fneur.2024.1440995 (PMC11335614; doi:10.3389/fneur.2024.1440995)
Supplement: Supplementary file 4 [file Table_4.XLSX]

## Sheet: Sheet1
Table S4. Associations of migraine triggers with the risk of migraine.
Exposure	Outcome	Method	Beta	SE	Pval	PFDR	OR	OR_lci95	OR_uci95
Depression	Migraine	Inverse variance weighted	0.357635	0.0417978	1.16537e-17	9.32292e-17	1.42994	1.31747	1.55202
All anxiety disorders	Migraine	Inverse variance weighted	0.21955	0.0632496	0.000518208	0.00207283	1.24552	1.1003	1.4099
Sleep apnoea	Migraine	Inverse variance weighted	0.127595	0.0438009	0.0035789	0.00954373	1.13609	1.04263	1.23794
OR,odds ratio; Pval,P value; CI,confidence interval
