# Supplementary material for: Inflammo-immune perspective on the association of eight migraine risk factors with migraine: a multi-omics Mendelian randomization study
Source: Front Neurol. 2024 Aug 7;15:1440995. doi: 10.3389/fneur.2024.1440995 (PMC11335614; doi:10.3389/fneur.2024.1440995)
Supplement: Supplementary file 5 [file Table_5.XLSX]

## Sheet: Sheet1
Table S5. Colocalization analysis on eight migraine triggers to circulating inflammatory proteins and immune cells (PH4>0.3).
Exposure	Outcome	Nsnps	H0	H1	H2	H3	H4
Cigarettes smoked per day	TCRgd T cell Absolute Count	207	1.42355e-21	0.668206	3.39912e-23	0.0156391	0.316155
Cigarettes smoked per day	CD4-CD8- T cell Absolute Count	207	1.42223e-21	0.667587	3.84106e-23	0.017715	0.314698
Cigarettes smoked per day	CD33- HLA DR+ Absolute Count	207	3.65645e-22	0.171631	3.30968e-23	0.0147217	0.813647
Depression	CD3 on CD39+ CD8+ T cell	304	2.43109e-08	0.577045	9.27117e-10	0.0216048	0.40135
Sleep apnoea	CD33 on CD33+ HLA DR+ CD14dim	383	5.51396e-25	0.6463	3.05887e-26	0.0355354	0.318164
Sleep apnoea	CD33 on CD33+ HLA DR+ CD14-	383	5.65308e-25	0.662606	2.95439e-26	0.0343259	0.303068
Obesity	HLA DR on CD33dim HLA DR+ CD11b+	380	2.99704e-84	0.16429	2.56383e-84	0.139846	0.695864
Obesity	HVEM on naive CD4+ T cell	379	6.54767e-84	0.358926	1.99982e-84	0.109093	0.531982
