# Supplementary material for: Inflammo-immune perspective on the association of eight migraine risk factors with migraine: a multi-omics Mendelian randomization study
Source: Front Neurol. 2024 Aug 7;15:1440995. doi: 10.3389/fneur.2024.1440995 (PMC11335614; doi:10.3389/fneur.2024.1440995)
Supplement: Supplementary file 6 [file Table_6.XLSX]

## Sheet: Sheet1
Table S6. Colocalization analysis on circulating inflammatory proteins and immune cells to migraine (PH4>0.3).
Exposure	Outcome	Nsnps	H0	H1	H2	H3	H4
T-cell surface glycoprotein CD6 isoform levels	Migraine	248	2.82754e-298	0.375018	8.71267e-300	0.0109416	0.61404
CD8 on Terminally Differentiated CD8+ T cell	Migraine	1427	1.28263e-15	0.389298	2.5889e-16	0.0780444	0.532658
