# Supplementary material for: Inflammo-immune perspective on the association of eight migraine risk factors with migraine: a multi-omics Mendelian randomization study
Source: Front Neurol. 2024 Aug 7;15:1440995. doi: 10.3389/fneur.2024.1440995 (PMC11335614; doi:10.3389/fneur.2024.1440995)
Supplement: Supplementary file 7 [file Table_7.XLSX]

## Sheet: Sheet1
Table S7. Colocalization analysis on migraine triggers to migraine (PH4>0.3).
Exposure	Outcome	Nsnps	H0	H1	H2	H3	H4
All anxiety disorders	Migraine	785	3.58795e-05	0.0693035	1.85769e-05	0.0349868	0.895655
