# Supplementary material for: Inflammo-immune perspective on the association of eight migraine risk factors with migraine: a multi-omics Mendelian randomization study
Source: Front Neurol. 2024 Aug 7;15:1440995. doi: 10.3389/fneur.2024.1440995 (PMC11335614; doi:10.3389/fneur.2024.1440995)
Supplement: Supplementary file 8 [file Table_8.XLSX]

## Sheet: Sheet1
Table S8. Mediation analysis in IVW method
Exposure	Outcome	nSNP	Casual effect value	Intermediary effect	Direct effect	Total effect
Depression	Migraine	19	1.39532	-0.00343181	0.336554	0.333122
Depression	beta-nerve growth factor levels	13	0.987716
beta-nerve growth factor levels	Migraine	2	1.32
Depression	Migraine	19	1.39532	-0.00227285	0.335395	0.333122
Depression	C-C motif chemokine 19 levels	14	1.02804
C-C motif chemokine 19 levels	Migraine	3	0.921089
Depression	Migraine	19	1.39532	0.00213321	0.330989	0.333122
Depression	T-cell surface glycoprotein CD6 isoform levels	14	1.0277
T-cell surface glycoprotein CD6 isoform levels	Migraine	3	1.0812
Depression	Migraine	19	1.39532	0.0022404	0.330882	0.333122
Depression	CUB domain-containing protein 1 levels	14	1.02304
CUB domain-containing protein 1 levels	Migraine	5	1.10334
Depression	Migraine	19	1.39532	-0.00555922	0.338682	0.333122
Depression	Oncostatin-M levels	15	0.966787
Oncostatin-M levels	Migraine	4	1.1789
Depression	Migraine	19	1.39532	-0.00032048	0.333443	0.333122
Depression	Sulfotransferase 1A1 levels	11	0.996544
Sulfotransferase 1A1 levels	Migraine	3	1.097
Depression	Migraine	19	1.39532	-0.00359503	0.336717	0.333122
Depression	Tumor necrosis factor ligand superfamily member 12 levels	14	1.03542
Tumor necrosis factor ligand superfamily member 12 levels	Migraine	6	0.901859
Depression	Migraine	19	1.39532	0.00761396	0.325508	0.333122
Depression	IgD+ CD38- B cell %B cell	7	1.04641
IgD+ CD38- B cell %B cell	Migraine	2	1.18274
Depression	Migraine	19	1.39532	-0.00805457	0.341177	0.333122
Depression	CD45RA- CD4+ T cell Absolute Count	3	0.9
CD45RA- CD4+ T cell Absolute Count	Migraine	2	1.08001
Depression	Migraine	19	1.39532	0.000638848	0.332483	0.333122
Depression	CD28+ CD45RA+ CD8dim T cell Absolute Count	5	0.970718
CD28+ CD45RA+ CD8dim T cell Absolute Count	Migraine	6	0.978733
Depression	Migraine	19	1.39532	-0.00647856	0.339601	0.333122
Depression	CD19 on switched memory B cell	7	0.951826
CD19 on switched memory B cell	Migraine	2	1.14021
Depression	Migraine	19	1.39532	0.0112648	0.321858	0.333122
Depression	CD4 on HLA DR+ CD4+ T cell	5	1.094
CD4 on HLA DR+ CD4+ T cell	Migraine	2	1.13231
Depression	Migraine	19	1.39532	0.00761037	0.325512	0.333122
Depression	CD39 on granulocyte	7	1.06447
CD39 on granulocyte	Migraine	2	1.12954
Depression	Migraine	19	1.39532	0.0176997	0.315423	0.333122
Depression	CD8 on Natural Killer T	6	0.842808
CD8 on Natural Killer T	Migraine	2	0.901678
Depression	Migraine	19	1.39532	-0.0175013	0.350624	0.333122
Depression	CD8 on HLA DR+ CD8+ T cell	7	1.21112
CD8 on HLA DR+ CD8+ T cell	Migraine	2	0.912681
Depression	Migraine	19	1.39532	0.00432407	0.328798	0.333122
Depression	CD8 on Central Memory CD8+ T cell	8	0.956157
CD8 on Central Memory CD8+ T cell	Migraine	2	0.908057
Depression	Migraine	19	1.39532	-0.00760392	0.340726	0.333122
Depression	CD8 on Terminally Differentiated CD8+ T cell	8	1.08628
CD8 on Terminally Differentiated CD8+ T cell	Migraine	2	0.912211
Depression	Migraine	19	1.39532	-0.00710571	0.340228	0.333122
Depression	SSC-A on granulocyte	8	0.898521
SSC-A on granulocyte	Migraine	3	1.06866
Sleep apnoea	Migraine	20	1.19724	0.0201306	0.159888	0.180019
Sleep apnoea	beta-nerve growth factor levels	14	1.0752
beta-nerve growth factor levels	Migraine	2	1.32002
Sleep apnoea	Migraine	20	1.19724	-0.000150619	0.18017	0.180019
Sleep apnoea	C-C motif chemokine 19 levels	14	1.00183
C-C motif chemokine 19 levels		3	0.921089
Sleep apnoea	Migraine	20	1.19724	0.00590106	0.174118	0.180019
Sleep apnoea	T-cell surface glycoprotein CD6 isoform levels	13	1.07852
T-cell surface glycoprotein CD6 isoform levels	Migraine	3	1.0812
Sleep apnoea	Migraine	20	1.19724	0.00864338	0.171376	0.180019
Sleep apnoea	CUB domain-containing protein 1 levels	17	1.09187
CUB domain-containing protein 1 levels	Migraine	5	1.10334
Sleep apnoea	Migraine	20	1.19724	0.0159206	0.164098	0.180019
Sleep apnoea	Oncostatin-M levels	15	1.10157
Oncostatin-M levels	Migraine	4	1.1789
Sleep apnoea	Migraine	20	1.19724	-0.00213378	0.182153	0.180019
Sleep apnoea	Sulfotransferase 1A1 levels	15	0.977215
Sulfotransferase 1A1 levels	Migraine	3	1.097
Sleep apnoea	Migraine	20	1.19724	0.0123907	0.167628	0.180019
Sleep apnoea	Tumor necrosis factor ligand superfamily member 12 levels	14	0.886962
Tumor necrosis factor ligand superfamily member 12 levels	Migraine	6	0.901859
Sleep apnoea	Migraine	20	1.19724	0.00768113	0.172338	0.180019
Sleep apnoea	IgD+ CD38- B cell %B cell	13	1.04683
IgD+ CD38- B cell %B cell	Migraine	2	1.18274
Sleep apnoea	Migraine	20	1.19724	-0.0115256	0.191545	0.180019
Sleep apnoea	CD45RA- CD4+ T cell Absolute Count	9	0.860938
CD45RA- CD4+ T cell Absolute Count	Migraine	2	1.08001
Sleep apnoea	Migraine	20	1.19724	0.00185436	0.178165	0.180019
Sleep apnoea	CD28+ CD45RA+ CD8dim T cell Absolute Count	5	0.917351
CD28+ CD45RA+ CD8dim T cell Absolute Count	Migraine	6	0.978733
Sleep apnoea	Migraine	20	1.19724	0.00644977	0.173569	0.180019
Sleep apnoea	CD19 on switched memory B cell	5	1.05038
CD19 on switched memory B cell	Migraine	2	1.14021
Sleep apnoea	Migraine	20	1.19724	-0.0100423	0.190061	0.180019
Sleep apnoea	CD4 on HLA DR+ CD4+ T cell	4	0.922364
CD4 on HLA DR+ CD4+ T cell	Migraine	2	1.13231
Sleep apnoea	Migraine	20	1.19724	0.00719262	0.172826	0.180019
Sleep apnoea	CD39 on granulocyte	9	1.06083
CD39 on granulocyte	Migraine	2	1.12954
Sleep apnoea	Migraine	20	1.19724	0.00786163	0.172157	0.180019
Sleep apnoea	CD8 on Central Memory CD8+ T cell	8	0.921722
CD8 on Central Memory CD8+ T cell	Migraine	2	0.908057
Sleep apnoea	Migraine	20	1.19724	0.00984445	0.170175	0.180019
Sleep apnoea	CD8 on Terminally Differentiated CD8+ T cell	9	0.8984
CD8 on Terminally Differentiated CD8+ T cell	Migraine	2	0.912211
Sleep apnoea	Migraine	20	1.19724	-0.0028904	0.182909	0.180019
Sleep apnoea	CD8 on Natural Killer T	12	1.02832
CD8 on Natural Killer T	Migraine	2	0.901678
Sleep apnoea	Migraine	20	1.19724	0.000144566	0.179874	0.180019
Sleep apnoea	CD8 on HLA DR+ CD8+ T cell	6	0.998419
CD8 on HLA DR+ CD8+ T cell	Migraine	2	0.912681
Sleep apnoea	Migraine	20	1.19724	-0.00105951	0.181079	0.180019
Sleep apnoea	SSC-A on granulocyte	9	0.984172
SSC-A on granulocyte	Migraine	3	1.06866
